# Supplementary material for: Ectopic KIT Copy Number Variation Underlies Impaired Migration of Primordial Germ Cells Associated with Gonadal Hypoplasia in Cattle (Bos taurus)
Source: PLoS One. 2013 Sep 26;8(9):e75659. doi: 10.1371/journal.pone.0075659 (PMC3784456; doi:10.1371/journal.pone.0075659)
Supplement: Table S2 — Nominal p-values for the SNPs significantly associated to gonadal hypoplasia in BTA29 (allelic test). P-values were calculated with Fisher exact tests in PLINK to determine allelic association in four different case-control cohorts (Table 1). (XLSX) [file pone.0075659.s008.xlsx]

## Sheet: Taul1
Table S2. Nominal p-values for the SNPs significantly associated to gonadal hypoplasia in BTA29 (allelic test).
CHR	SNP	BP	P-value (allelic association)
			Design_A	Design_B	Design_C	Design_D
29	BovineHD2900005293	17692545	3.995e-08	8.069e-07	0.0004449	0.004724
29	BovineHD2900005388	18190658	6.692e-10	2.333e-06	0.001239	4.943e-05
29	BovineHD2900005389	18197095	6.692e-10	2.333e-06	0.001239	4.943e-05
29	BovineHD2900005392	18215789	6.692e-10	2.333e-06	0.001239	4.943e-05
29	BovineHD2900005393	18222362	6.692e-10	2.333e-06	0.001239	4.943e-05
29	BovineHD2900005396	18237256	6.692e-10	2.333e-06	0.001239	4.943e-05
29	ARS-BFGL-NGS-22503	18244524	1.928e-10	5.568e-07	0.0005707	3.886e-05
29	BovineHD2900005397	18252610	1.928e-10	5.568e-07	0.0005707	3.886e-05
29	BovineHD2900005424	18506463	2.22e-08	1.913e-05	0.004101	0.0001772
29	BovineHD2900005426	18510597	1.928e-10	2.626e-07	0.0001622	0.0002159
29	BovineHD2900005427	18515209	2.22e-08	1.913e-05	0.004101	0.0001772
29	BovineHD2900005629	19367951	7.162e-09	4.811e-06	0.001239	0.0002628
29	BovineHD2900005672	19661149	2.194e-13	2.292e-10	1.234e-05	3.483e-05
29	BovineHD2900005674	19672005	1.077e-12	4.845e-09	0.0001277	4.75e-06
29	BovineHD2900005718	19797933	7.162e-09	2.534e-08	1.895e-05	0.01561
29	BovineHD2900005719	19801464	1.928e-10	3.756e-09	7.72e-06	0.003218
29	BovineHD2900005720	19802721	1.928e-10	3.756e-09	7.72e-06	0.003218
29	BovineHD2900005914	20503450	6.661e-08	4.811e-06	0.0002988	0.006729
