# Supplementary material for: Ectopic KIT Copy Number Variation Underlies Impaired Migration of Primordial Germ Cells Associated with Gonadal Hypoplasia in Cattle (Bos taurus)
Source: PLoS One. 2013 Sep 26;8(9):e75659. doi: 10.1371/journal.pone.0075659 (PMC3784456; doi:10.1371/journal.pone.0075659)
Supplement: Table S3 — Nominal p-values for the SNPs significantly associated to gonadal hypoplasia in BTA29 (genotypic test). P-values were obtained using a 2df genotypic test implemented in PLINK to determine association in four different case-control cohorts (Table 1). (XLSX) [file pone.0075659.s009.xlsx]

## Sheet: Taul1
Table S3. Nominal p-values for the SNPs significantly associated to gonadal hypoplasia in BTA29 (genotypic test).
Chr	SNP	Position	Design_A			Design_B			Design_C			Design_D
			AFF	UNAFF	P-Value (genotypic)	AFF	UNAFF	P-Value (genotypic)	AFF	UNAFF	P-Value (genotypic)	AFF	UNAFF	P-Value (genotypic)
29	BovineHD2900005293	17692545	0/1/20	4/14/2	3.07837e-07	0/1/20	11/34/28	2.54732e-05	0/1/20	4/14/22	0.00535747	4/14/2	4/14/22	0.00360656
29	BovineHD2900005388	18190658	0/0/21	6/11/3	2.38983e-07	0/0/21	8/30/35	0.000103633	0/0/21	1/13/26	0.00848309	6/11/3	1/13/26	0.000181645
29	BovineHD2900005389	18197095	0/0/21	6/11/3	2.38983e-07	0/0/21	8/30/35	0.000103633	0/0/21	1/13/26	0.00848309	6/11/3	1/13/26	0.000181645
29	BovineHD2900005392	18215789	0/0/21	6/11/3	2.38983e-07	0/0/21	8/30/35	0.000103633	0/0/21	1/13/26	0.00848309	6/11/3	1/13/26	0.000181645
29	BovineHD2900005393	18222362	0/0/21	6/11/3	2.38983e-07	0/0/21	8/30/35	0.000103633	0/0/21	1/13/26	0.00848309	6/11/3	1/13/26	0.000181645
29	BovineHD2900005396	18237256	0/0/21	6/11/3	2.38983e-07	0/0/21	8/30/35	0.000103633	0/0/21	1/13/26	0.00848309	6/11/3	1/13/26	0.000181645
29	ARS-BFGL-NGS-22503	18244524	0/0/21	6/12/2	4.83088e-08	0/0/21	9/31/33	4.47141e-05	0/0/21	2/13/25	0.0053994	6/12/2	2/13/25	0.000220782
29	BovineHD2900005397	18252610	0/0/21	6/12/2	4.83088e-08	0/0/21	9/31/33	4.47141e-05	0/0/21	2/13/25	0.0053994	6/12/2	2/13/25	0.000220782
29	BovineHD2900005424	18506463	0/0/21	5/10/5	4.04403e-06	0/0/21	6/27/40	0.000665884	0/0/21	0/13/27	NaN	5/10/5	0/13/27	0.000413679
29	BovineHD2900005426	18510597	0/0/21	6/12/2	4.83088e-08	0/0/21	9/33/31	1.80847e-05	0/0/21	2/15/23	0.00205671	6/12/2	2/15/23	0.000561443
29	BovineHD2900005427	18515209	0/0/21	5/10/5	4.04403e-06	0/0/21	6/27/40	0.000665884	0/0/21	0/13/27	NaN	5/10/5	0/13/27	0.000413679
29	BovineHD2900005629	19367951	0/0/21	3/15/2	4.83088e-08	0/0/21	8/28/37	0.000226659	0/0/21	3/9/28	0.0198128	3/15/2	3/9/28	5.72118e-05
29	BovineHD2900005672	19661149	0/1/20	11/9/0	7.57109e-09	0/1/20	20/36/17	2.02857e-08	0/1/20	5/19/16	0.000165253	11/9/0	5/19/16	0.000198533
29	BovineHD2900005674	19672005	0/1/20	10/10/0	7.71009e-09	0/1/20	16/37/20	2.10327e-07	0/1/20	3/18/19	0.00109085	10/10/0	3/18/19	3.22044e-05
29	BovineHD2900005718	19797933	0/0/21	8/5/7	4.56846e-05	0/0/21	11/35/27	2.35919e-06	0/0/21	1/21/18	0.00011944	8/5/7	1/21/18	0.00051391
29	BovineHD2900005719	19801464	0/0/21	6/12/2	4.83088e-08	0/0/21	12/38/23	2.12514e-07	0/0/21	4/17/19	0.000223396	6/12/2	4/17/19	0.00908632
29	BovineHD2900005720	19802721	0/0/21	6/12/2	4.83088e-08	0/0/21	12/38/23	2.12514e-07	0/0/21	4/17/19	0.000223396	6/12/2	4/17/19	0.00908632
29	BovineHD2900005914	20503450	0/0/21	4/11/5	4.04403e-06	0/0/21	6/32/35	0.000103633	0/0/21	1/16/23	0.00205671	4/11/5	1/16/23	0.013674
