# Supplementary material for: Ectopic KIT Copy Number Variation Underlies Impaired Migration of Primordial Germ Cells Associated with Gonadal Hypoplasia in Cattle (Bos taurus)
Source: PLoS One. 2013 Sep 26;8(9):e75659. doi: 10.1371/journal.pone.0075659 (PMC3784456; doi:10.1371/journal.pone.0075659)
Supplement: Table S4 — Nominal p-values for the SNPs located between 71502659 bp and 71990541 bp in BTA6 (allelic test). P-values were calculated with Fisher exact tests in PLINK to determine allelic association in four different case-control cohorts (Table 1). (XLS) [file pone.0075659.s010.xls]

## Sheet: Tabelle1
Table S4. Nominal p-values for the SNPs located between 71502659 bp and 71990541 bp in BTA6 (allelic test).
CHR	SNP	BP	P-value (allelic association)
			Design_A	Design_B	Design_C	Design_D
6	BovineHD0600019924	71502659	0.2586	1	0.6071	0.04043
6	BovineHD0600019925	71507119	0.4878	1	1	0.3333
6	BovineHD0600034752	71510378	0.4878	1	1	0.3333
6	BovineHD0600019926	71513480	0.6588	0.2239	0.2596	0.7024
6	Hapmap27692-BTC-042876	71519635	0.3842	0.2876	0.3385	1
6	BovineHD0600019927	71524703	0.4878	1	1	0.3333
6	BovineHD0600019928	71528707	0.4878	1	1	0.3333
6	BovineHD0600019929	71534446	0.4878	1	1	0.3333
6	BovineHD0600019930	71539463	0.278	1	0.7056	0.1215
6	BovineHD4100005121	71540632	0.658	0.5996	0.3449	0.1743
6	BovineHD4100005122	71544966	0.8246	1	1	0.561
6	BovineHD4100005123	71546548	0.278	1	0.7056	0.1215
6	Hapmap32220-BTC-042831	71552977	0.278	1	0.7056	0.1215
6	BovineHD4100005124	71554587	0.278	1	0.8493	0.1749
6	BovineHD0600019932	71557959	0.4878	1	1	0.3333
6	BovineHD0600019933	71562267	0.4878	1	1	0.3333
6	BovineHD0600019934	71566003	0.3076	0.5384	1	0.2557
6	BovineHD0600019935	71567697	0.3076	0.5384	1	0.2557
6	BovineHD0600019936	71571802	0.4878	1	1	0.3333
6	Hapmap59740-rs29016956	71579177	0.3076	0.5384	1	0.2557
6	BovineHD0600019937	71582354	0.3076	0.5384	1	0.2557
6	BovineHD0600019938	71596673	0.196	0.3055	0.6587	0.4384
6	BovineHD0600019939	71599716	1	0.8292	0.8115	1
6	BovineHD0600019940	71603739	0.4878	1	1	0.3333
6	BovineHD0600019941	71610930	0.4878	1	1	0.3333
6	BovineHD0600019942	71616141	1	0.8622	0.8503	0.8479
6	BovineHD0600019943	71623645	0.713	0.5576	0.3103	1
6	BovineHD0600019944	71630923	0.713	0.5576	0.3103	1
6	BovineHD0600019945	71639640	0.4878	1	1	0.3333
6	BovineHD0600019946	71644943	0.6752	0.7435	0.441	1
6	BovineHD0600019947	71652965	0.713	0.5576	0.3103	1
6	BovineHD0600019948	71662933	0.4878	1	1	0.3333
6	BovineHD0600019949	71669574	0.713	0.5576	0.3103	1
6	BovineHD0600019950	71674558	0.713	0.5576	0.3103	1
6	BovineHD0600019951	71679031	0.4878	1	1	0.3333
6	BovineHD0600019952	71684156	0.3758	0.7248	0.8468	0.1716
6	BovineHD0600019953	71687741	0.713	0.313	0.1223	0.399
6	BovineHD0600019954	71694511	0.4332	0.1439	0.1223	1
6	BovineHD0600019955	71701099	0.4937	0.579	1	0.1092
6	BovineHD0600019956	71705304	0.6111	1	0.3443	0.1092
6	BovineHD0600019957	71709066	1	0.8591	0.5688	0.8449
6	BovineHD0600019958	71716118	0.4937	0.579	1	0.1092
6	BovineHD0600019959	71720043	0.6111	1	0.3443	0.1092
6	BovineHD0600019960	71725785	0.6111	1	0.3443	0.1092
6	BovineHD0600019962	71734551	0.3601	0.4914	0.4929	0.6623
6	BovineHD0600019965	71758871	0.713	0.5576	0.3103	1
6	BovineHD0600019967	71773032	0.7959	1	0.6359	0.4691
6	BovineHD0600019970	71784686	1	1	1	1
6	BovineHD0600019973	71833255	0.4321	1	0.6034	0.05055
6	BovineHD0600034336	71846751	0.6514	0.7208	0.8448	0.6978
6	BovineHD0600019975	71849761	0.6514	0.7208	0.8448	0.6978
6	BovineHD0600019977	71857162	0.01221	0.2132	0.7073	0.01636
6	BovineHD0600019978	71862888	0.6474	0.8552	1	0.6885
6	BovineHD0600019979	71867501	0.6514	0.7208	0.8448	0.6978
6	BovineHD0600019980	71870305	0.6514	0.7208	0.8448	0.6978
6	BovineHD4100005125	71874561	1	1	1	1
6	BovineHD4100005126	71875036	0.4878	1	1	1
6	BovineHD0600019981	71878367	0.2038	0.05121	0.03453	0.5983
6	BovineHD0600019982	71879390	0.2038	0.07974	0.05795	0.7837
6	BovineHD0600019984	71883214	0.3616	0.08316	0.03442	0.2939
6	BovineHD0600034337	71885752	0.08275	0.4846	0.85	0.08324
6	BovineHD0600019985	71888199	0.08275	0.4846	0.85	0.08324
6	BovineHD4100005127	71890861	0.08275	0.3841	0.8453	0.1135
6	BovineHD4100005128	71892219	0.258	0.587	1	0.1709
6	BovineHD4100005129	71895085	0.08275	0.3873	0.8484	0.1214
6	BovineHD0600019988	71914272	0.5892	0.2471	0.2183	0.7882
6	BovineHD4100005131	71919302	0.3703	0.7229	1	0.2345
6	BovineHD0600019990	71920927	0.7347	0.4541	0.2927	0.4468
6	BovineHD0600019991	71924364	0.1215	0.3813	0.7025	0.1749
6	BovineHD0600019994	71951725	0.5077	0.7286	1	0.2506
6	BovineHD4100005132	71959106	0.2549	0.5884	0.8451	0.08324
6	BovineHD0600019995	71964193	1	0.6392	0.8016	1
6	BovineHD0600019996	71971026	0.4878	1	1	1
6	BovineHD0600019999	71983203	1	1	1	1
6	BovineHD0600020000	71986519	0.3658	0.2182	0.2398	1
6	BovineHD0600020001	71990541	0.2518	0.1958	0.1621	1
