# Supplementary material for: Ectopic KIT Copy Number Variation Underlies Impaired Migration of Primordial Germ Cells Associated with Gonadal Hypoplasia in Cattle (Bos taurus)
Source: PLoS One. 2013 Sep 26;8(9):e75659. doi: 10.1371/journal.pone.0075659 (PMC3784456; doi:10.1371/journal.pone.0075659)
Supplement: Table S5 — Nominal p-values for the SNPs located between 71502659 bp and 71990541 bp in BTA6 (genotypic test). P-values were obtained using a 2df genotypic test implemented in PLINK to determine association in four different case-control cohorts (Table 1). (XLS) [file pone.0075659.s011.xls]

## Sheet: Tabelle1
Table S5. Nominal p-values for the SNPs located between 71502659 bp and 71990541 bp in BTA6 (genotypic test).
Chr	SNP	Position	Design_A			Design_B			Design_C			Design_D
			AFF	UNAFF	P-Value (genotypic)	AFF	UNAFF	P-Value (genotypic)	AFF	UNAFF	P-Value (genotypic)	AFF	UNAFF	P-Value (genotypic)
6	BovineHD0600019924	71502659	0/2/19	0/5/15	---	0/2/19	0/7/66	---	0/2/19	0/2/38	---	0/5/15	0/2/38	---
6	BovineHD0600019925	71507119	0/0/21	0/1/19	---	0/0/21	0/1/72	---	0/0/21	0/0/40	---	0/1/19	0/0/40	---
6	BovineHD0600034752	71510378	0/0/21	0/1/19	---	0/0/21	0/1/72	---	0/0/21	0/0/40	---	0/1/19	0/0/40	---
6	BovineHD0600019926	71513480	7/9/5	4/11/5	0.608236	7/9/5	15/34/24	0.444203	7/9/5	8/19/13	0.493449	4/11/5	8/19/13	0.818731
6	Hapmap27692-BTC-042876	71519635	6/9/6	2/12/6	0.30035	6/9/6	11/36/26	0.363487	6/9/6	6/20/14	0.446945	2/12/6	6/20/14	0.740818
6	BovineHD0600019927	71524703	0/0/21	0/1/19	---	0/0/21	0/1/72	---	0/0/21	0/0/40	---	0/1/19	0/0/40	---
6	BovineHD0600019928	71528707	0/0/21	0/1/19	---	0/0/21	0/1/72	---	0/0/21	0/0/40	---	0/1/19	0/0/40	---
6	BovineHD0600019929	71534446	0/0/21	0/1/19	---	0/0/21	0/1/72	---	0/0/21	0/0/40	---	0/1/19	0/0/40	---
6	BovineHD0600019930	71539463	5/10/6	7/10/3	0.519514	5/10/6	18/34/21	0.995607	5/10/6	8/19/13	0.922172	7/10/3	8/19/13	0.25303
6	BovineHD4100005121	71540632	4/10/7	2/11/7	0.708112	4/10/7	19/33/21	0.794679	4/10/7	12/18/10	0.608512	2/11/7	12/18/10	0.21957
6	BovineHD4100005122	71544966	5/8/8	2/15/3	0.0587815	5/8/8	13/37/23	0.588209	5/8/8	8/17/15	0.922998	2/15/3	8/17/15	0.0581161
6	BovineHD4100005123	71546548	5/10/6	7/10/3	0.519514	5/10/6	18/34/21	0.995607	5/10/6	8/19/13	0.922172	7/10/3	8/19/13	0.25303
6	Hapmap32220-BTC-042831	71552977	5/10/6	7/10/3	0.519514	5/10/6	18/34/21	0.995607	5/10/6	8/19/13	0.922172	7/10/3	8/19/13	0.25303
6	BovineHD4100005124	71554587	5/10/6	7/10/3	0.519514	5/10/6	18/35/20	0.99338	5/10/6	8/20/12	0.942156	7/10/3	8/20/12	0.301194
6	BovineHD0600019932	71557959	0/0/21	0/1/19	---	0/0/21	0/1/72	---	0/0/21	0/0/40	---	0/1/19	0/0/40	---
6	BovineHD0600019933	71562267	0/0/21	0/1/19	---	0/0/21	0/1/72	---	0/0/21	0/0/40	---	0/1/19	0/0/40	---
6	BovineHD0600019934	71566003	1/6/14	2/8/10	0.53204	1/6/14	3/31/39	0.515983	1/6/14	0/16/24	0.28626	2/8/10	0/16/24	0.120314
6	BovineHD0600019935	71567697	1/6/14	2/8/10	0.53204	1/6/14	3/31/39	0.515983	1/6/14	0/16/24	0.28626	2/8/10	0/16/24	0.120314
6	BovineHD0600019936	71571802	0/0/21	0/1/19	---	0/0/21	0/1/72	---	0/0/21	0/0/40	---	0/1/19	0/0/40	---
6	Hapmap59740-rs29016956	71579177	1/6/14	2/8/10	0.53204	1/6/14	3/31/39	0.515983	1/6/14	0/16/24	0.28626	2/8/10	0/16/24	0.120314
6	BovineHD0600019937	71582354	1/6/14	2/8/10	0.53204	1/6/14	3/31/39	0.515983	1/6/14	0/16/24	0.28626	2/8/10	0/16/24	0.120314
6	BovineHD0600019938	71596673	0/1/20	0/4/16	---	0/1/20	0/11/62	---	0/1/20	0/4/36	---	0/4/16	0/4/36	---
6	BovineHD0600019939	71599716	0/9/12	0/8/12	---	0/9/12	1/27/45	0.783124	0/9/12	0/15/25	---	0/8/12	0/15/25	---
6	BovineHD0600019940	71603739	0/0/21	0/1/19	---	0/0/21	0/1/72	---	0/0/21	0/0/40	---	0/1/19	0/0/40	---
6	BovineHD0600019941	71610930	0/0/21	0/1/19	---	0/0/21	0/1/72	---	0/0/21	0/0/40	---	0/1/19	0/0/40	---
6	BovineHD0600019942	71616141	4/12/5	3/13/4	0.87383	4/12/5	13/41/19	0.976266	4/12/5	9/22/9	0.951873	3/13/4	9/22/9	0.725411
6	BovineHD0600019943	71623645	0/5/16	0/3/17	---	0/5/16	1/11/61	0.568955	0/5/16	0/5/35	---	0/3/17	0/5/35	---
6	BovineHD0600019944	71630923	0/5/16	0/3/17	---	0/5/16	1/11/61	0.568955	0/5/16	0/5/35	---	0/3/17	0/5/35	---
6	BovineHD0600019945	71639640	0/0/21	0/1/19	---	0/0/21	0/1/72	---	0/0/21	0/0/40	---	0/1/19	0/0/40	---
6	BovineHD0600019946	71644943	0/4/16	0/2/18	---	0/4/16	1/9/62	0.615759	0/4/16	0/4/35	---	0/2/18	0/4/35	---
6	BovineHD0600019947	71652965	0/5/16	0/3/17	---	0/5/16	1/11/61	0.568955	0/5/16	0/5/35	---	0/3/17	0/5/35	---
6	BovineHD0600019948	71662933	0/0/21	0/1/19	---	0/0/21	0/1/72	---	0/0/21	0/0/40	---	0/1/19	0/0/40	---
6	BovineHD0600019949	71669574	0/5/16	0/3/17	---	0/5/16	1/11/61	0.568955	0/5/16	0/5/35	---	0/3/17	0/5/35	---
6	BovineHD0600019950	71674558	0/5/16	0/3/17	---	0/5/16	1/11/61	0.568955	0/5/16	0/5/35	---	0/3/17	0/5/35	---
6	BovineHD0600019951	71679031	0/0/21	0/1/19	---	0/0/21	0/1/72	---	0/0/21	0/0/40	---	0/1/19	0/0/40	---
6	BovineHD0600019952	71684156	0/17/4	4/13/3	0.0975603	0/17/4	6/52/14	0.383212	0/17/4	0/30/9	---	4/13/3	0/30/9	0.0143938
6	BovineHD0600019953	71687741	0/5/16	0/3/17	---	0/5/16	0/9/64	---	0/5/16	0/3/37	---	0/3/17	0/3/37	---
6	BovineHD0600019954	71694511	0/5/16	0/2/18	---	0/5/16	0/7/66	---	0/5/16	0/3/37	---	0/2/18	0/3/37	---
6	BovineHD0600019955	71701099	0/0/20	0/2/18	---	0/0/20	0/4/69	---	0/0/20	0/0/40	---	0/2/18	0/0/40	---
6	BovineHD0600019956	71705304	0/1/20	0/2/18	---	0/1/20	0/4/69	---	0/1/20	0/0/40	---	0/2/18	0/0/40	---
6	BovineHD0600019957	71709066	0/16/5	0/16/4	---	0/16/5	5/49/19	0.435249	0/16/5	4/27/9	0.323385	0/16/4	4/27/9	0.312054
6	BovineHD0600019958	71716118	0/0/20	0/2/18	---	0/0/20	0/4/69	---	0/0/20	0/0/40	---	0/2/18	0/0/40	---
6	BovineHD0600019959	71720043	0/1/20	0/2/18	---	0/1/20	0/4/69	---	0/1/20	0/0/40	---	0/2/18	0/0/40	---
6	BovineHD0600019960	71725785	0/1/20	0/2/18	---	0/1/20	0/4/69	---	0/1/20	0/0/40	---	0/2/18	0/0/40	---
6	BovineHD0600019962	71734551	0/4/17	0/1/19	---	0/4/17	0/9/64	---	0/4/17	0/5/35	---	0/1/19	0/5/35	---
6	BovineHD0600019965	71758871	0/5/16	0/3/17	---	0/5/16	1/11/61	0.568955	0/5/16	0/5/35	---	0/3/17	0/5/35	---
6	BovineHD0600019967	71773032	0/9/12	3/4/13	0.0845161	0/9/12	4/24/44	0.443799	0/9/12	0/14/25	---	3/4/13	0/14/25	0.0310113
6	BovineHD0600019970	71784686	0/4/17	0/4/16	---	0/4/17	0/15/58	---	0/4/17	0/7/33	---	0/4/16	0/7/33	---
6	BovineHD0600019973	71833255	0/2/17	0/5/15	---	0/2/17	0/7/62	---	0/2/17	0/2/35	---	0/5/15	0/2/35	---
6	BovineHD0600034336	71846751	0/15/6	1/15/4	0.502473	0/15/6	4/50/19	0.545885	0/15/6	2/27/11	0.580846	1/15/4	2/27/11	0.815812
6	BovineHD0600019975	71849761	0/15/6	1/15/4	0.502473	0/15/6	4/50/19	0.545885	0/15/6	2/27/11	0.580846	1/15/4	2/27/11	0.815812
6	BovineHD0600019977	71857162	0/21/0	0/9/11	---	0/21/0	0/56/17	---	0/21/0	0/37/3	---	0/9/11	0/37/3	---
6	BovineHD0600019978	71862888	0/14/7	0/16/4	---	0/14/7	1/51/21	0.808188	0/14/7	1/26/13	0.765769	0/16/4	1/26/13	0.435207
6	BovineHD0600019979	71867501	0/15/6	1/15/4	0.502473	0/15/6	4/50/19	0.545885	0/15/6	2/27/11	0.580846	1/15/4	2/27/11	0.815812
6	BovineHD0600019980	71870305	0/15/6	1/15/4	0.502473	0/15/6	4/50/19	0.545885	0/15/6	2/27/11	0.580846	1/15/4	2/27/11	0.815812
6	BovineHD4100005125	71874561	0/0/21	0/0/20	---	0/0/21	0/1/72	---	0/0/21	0/1/39	---	0/0/20	0/1/39	---
6	BovineHD4100005126	71875036	0/0/21	0/1/19	---	0/0/21	0/2/71	---	0/0/21	0/1/39	---	0/1/19	0/1/39	---
6	BovineHD0600019981	71878367	0/1/17	0/5/15	---	0/1/17	0/21/50	---	0/1/17	0/13/25	---	0/5/15	0/13/25	---
6	BovineHD0600019982	71879390	0/1/17	0/5/15	---	0/1/17	0/19/50	---	0/1/17	0/11/25	---	0/5/15	0/11/25	---
6	BovineHD0600019984	71883214	0/1/17	0/4/16	---	0/1/17	0/21/51	---	0/1/17	0/14/25	---	0/4/16	0/14/25	---
6	BovineHD0600034337	71885752	0/18/3	7/11/2	0.0118519	0/18/3	9/55/9	0.238846	0/18/3	1/34/5	0.756046	7/11/2	1/34/5	0.00220514
6	BovineHD0600019985	71888199	0/18/3	7/11/2	0.0118519	0/18/3	9/55/9	0.238846	0/18/3	1/34/5	0.756046	7/11/2	1/34/5	0.00220514
6	BovineHD4100005127	71890861	0/18/3	7/11/2	0.0118519	0/18/3	9/51/8	0.212302	0/18/3	1/30/4	0.70974	7/11/2	1/30/4	0.0048088
6	BovineHD4100005128	71892219	0/14/6	5/10/5	0.0562028	0/14/6	6/47/20	0.415328	0/14/6	0/29/11	---	5/10/5	0/29/11	0.00394678
6	BovineHD4100005129	71895085	0/18/3	7/11/2	0.0118519	0/18/3	9/56/8	0.233265	0/18/3	1/35/4	0.687131	7/11/2	1/35/4	0.00202998
6	BovineHD0600019988	71914272	0/10/11	0/7/13	---	0/10/11	1/20/50	0.226327	0/10/11	1/9/28	0.143179	0/7/13	1/9/28	0.528788
6	BovineHD4100005131	71919302	0/15/6	4/11/5	0.096102	0/15/6	5/47/21	0.45811	0/15/6	0/28/12	---	4/11/5	0/28/12	0.0137105
6	BovineHD0600019990	71920927	0/4/17	0/5/15	---	0/4/17	0/23/50	---	0/4/17	0/15/25	---	0/5/15	0/15/25	---
6	BovineHD0600019991	71924364	0/17/4	6/12/2	0.0234144	0/17/4	8/56/9	0.237941	0/17/4	1/34/5	0.621227	6/12/2	1/34/5	0.00744196
6	BovineHD0600019994	71951725	0/19/2	5/12/3	0.0340427	0/19/2	7/56/9	0.288157	0/19/2	0/34/5	---	5/12/3	0/34/5	0.00398799
6	BovineHD4100005132	71959106	1/18/0	2/11/7	0.0110909	1/18/0	6/57/10	0.193124	1/18/0	4/36/0	---	2/11/7	4/36/0	0.000321487
6	BovineHD0600019995	71964193	0/8/13	0/7/13	---	0/8/13	0/23/50	---	0/8/13	0/13/27	---	0/7/13	0/13/27	---
6	BovineHD0600019996	71971026	0/0/21	0/1/19	---	0/0/21	0/3/70	---	0/0/21	0/1/39	---	0/1/19	0/1/39	---
6	BovineHD0600019999	71983203	0/0/21	0/0/20	---	0/0/21	0/2/71	---	0/0/21	0/1/39	---	0/0/20	0/1/39	---
6	BovineHD0600020000	71986519	0/14/7	1/16/3	0.257876	0/14/7	3/56/11	0.148933	0/14/7	2/30/5	0.132285	1/16/3	2/30/5	0.9869
6	BovineHD0600020001	71990541	0/12/7	1/16/3	0.207229	0/12/7	3/58/11	0.0855486	0/12/7	2/32/5	0.0765847	1/16/3	2/32/5	0.973566
